# Supplementary material for: Exploratory Single-Nucleus RNA Sequencing Suggests Glial-Specific NPY Upregulation and Cell-Type-Specific Metabolic Alterations in Temporal Lobe Epilepsy
Source: Biology (Basel). 2026 Apr 16;15(8):627. doi: 10.3390/biology15080627 (PMC13114130; doi:10.3390/biology15080627)
Supplement: Supplementary file 1 [file biology-15-00627-s001.zip]

Archive with 19 entries (19 files):
- Supplementary Figure S1. Violin plots of the top 20 differentially expressed genes in bulk TLE vs. control brain tissues.jpg
- Supplementary Figure S2. Heatmap showing the top five most highly expressed genes in each major cell type.jpg
- Supplementary Figure S3. t-SNE visualization of cell type distribution and NPY expression in TLE and control groups.jpg
- Supplementary Figure S4. GO and KEGG enrichment analyses of DEGs in OPCs between TLE and control groups..jpg
- Supplementary Figure S5. GO and KEGG enrichment analyses of DEGs in neurons between TLE and control groups.jpg
- Supplementary Figure S6. GO and KEGG enrichment analyses of DEGs in astrocytes between TLE and control groups.jpg
- Supplementary Figure S7. Global reduction of intercellular communication between TLE and control groups.jpg
- Supplementary Table S5. Top enriched GO and KEGG terms for microglia..xlsx
- Supplementary Table S6. Top enriched GO and KEGG terms for oligodendrocytes..xlsx
- Supplementary Table S7. Top enriched GO and KEGG terms for OPCs..xlsx
- Supplementary Table S8. Top enriched GO and KEGG terms for neurons..xlsx
- Supplementary Table S9. Top enriched GO and KEGG terms for astrocytes..xlsx
- Supplementary Table S4. Cell-type-specific differential expression of NPY across all cell types..pdf
- Supplementary Table S10. Selected inflammation-related differentially expressed genes in microglia.pdf
- Supplementary Table S1. Inclusion and exclusion criteria for TLE patients and control subjects..pdf
- Supplementary Table S2. Clinical and pathological characteristics of all subjects..pdf
- Supplementary Table S3. Primer sequences used for qPCR validation..pdf
- Supplementary Table S11. Selected lipid metabolism-related differentially expressed genes in oligodendrocytes.pdf
- Supplementary Table S12.Summary of cell-type-specific metabolic pathway alterations in TLE.pdf
