# Supplementary material for: Exploratory Single-Nucleus RNA Sequencing Suggests Glial-Specific NPY Upregulation and Cell-Type-Specific Metabolic Alterations in Temporal Lobe Epilepsy
Source: Biology (Basel). 2026 Apr 16;15(8):627. doi: 10.3390/biology15080627 (PMC13114130; doi:10.3390/biology15080627)
Supplement: Supplementary file 1 [file biology-15-00627-s001.zip › Supplementary Table S5. Top enriched GO and KEGG terms for microglia..xlsx]

## Sheet: Sheet1
GO(BP-CC-MF)-Up
ID	Description	pvalue	p.adjust	geneID
GO:2001017	regulation of retrograde axon cargo transport	0.000479156684236259	0.025666188510704	CALY
GO:2001019	positive regulation of retrograde axon cargo transport	0.000479156684236259	0.025666188510704	CALY
GO:0008955	peptidoglycan glycosyltransferase activity	0.000483605764581285	0.0116065383499508	CSGALNACT1
GO:0032812	positive regulation of epinephrine secretion	0.000958106726554719	0.025666188510704	VIP
GO:0046398	UDP-glucuronate metabolic process	0.000958106726554719	0.025666188510704	CSGALNACT1
GO:0050653	chondroitin sulfate proteoglycan biosynthetic process, polysaccharide chain biosynthetic process	0.000958106726554719	0.025666188510704	CSGALNACT1
GO:1905443	regulation of clathrin coat assembly	0.000958106726554719	0.025666188510704	CALY
GO:1905445	positive regulation of clathrin coat assembly	0.000958106726554719	0.025666188510704	CALY
GO:0031841	neuropeptide Y receptor binding	0.00145019	0.0156550205604577	NPY
GO:0047237	glucuronylgalactosylproteoglycan 4-beta-N-acetylgalactosaminyltransferase activity	0.00145018588340351	0.0156550205604577	CSGALNACT1
GO(BP-CC-MF)-Down
ID	Description	pvalue	p.adjust	geneID
GO:0045263	proton-transporting ATP synthase complex, coupling factor F(o)	0.000321536470742258	0.00265267588362363	ATP6/ATP8
GO:0071682	endocytic vesicle lumen	0.00104593568062663	0.00690317549213578	HSP90AA1/HSPH1
GO:0009060	aerobic respiration	1.07315239605361e-16	3.74887903688061e-14	ND6/COX2/CYTB/ND2/ND5/COX1/ND3/ND4/ND1/ATP6/COX3/ND4L/ATP8
GO:0070069	cytochrome complex	1.12049894378139e-06	1.27134254038122e-05	COX2/CYTB/COX1/COX3
GO:1990351	transporter complex	1.1557659458011e-06	1.27134254038122e-05	CYTB/ND2/ND5/COX1/ND3/ND4/ND1/ND4L
GO:0051087	chaperone binding	1.64328756839607e-07	2.28690853268453e-06	HSPE1/DNAJB1/DNAJA4/HSPD1/BAG3/DNAJB4
GO:0015453	oxidoreduction-driven active transmembrane transporter activity	1.66869263966951e-17	2.78671670824808e-15	ND6/COX2/CYTB/ND2/ND5/COX1/ND3/ND4/ND1/COX3/ND4L
GO:0070469	respirasome	1.90033195108625e-16	2.50843817543385e-14	ND6/COX2/CYTB/ND2/ND5/COX1/ND3/ND4/ND1/COX3/ND4L
GO:0008137	NADH dehydrogenase (ubiquinone) activity	2.0670677454142e-11	7.17168819321977e-10	ND6/ND2/ND5/ND3/ND4/ND1/ND4L
GO:0098798	mitochondrial protein-containing complex	2.12040270586548e-10	4.66488595290405e-09	CYTB/ND2/ND5/COX1/ND3/ND4/ND1/ATP6/ND4L/ATP8
KEGG-Up
ID	Description	pvalue	p.adjust	geneID
hsa04024	cAMP signaling pathway	0.0140075519438261	0.110703	NPY/VIP
hsa00532	Glycosaminoglycan biosynthesis - chondroitin sulfate / dermatan sulfate	0.0170312244307221	0.110702958799694	CSGALNACT1
hsa04080	Neuroactive ligand-receptor interaction	0.0355190503576754	0.125039681820919	NPY/VIP
hsa04923	Regulation of lipolysis in adipocytes	0.0478842271522132	0.125039681820919	NPY
KEGG-Down
ID	Description	pvalue	p.adjust	geneID
hsa00190	Oxidative phosphorylation	3.29007167318127e-16	2.53335518834958e-14	ND6/COX2/CYTB/ND2/ND5/COX1/ND3/ND4/ND1/ATP6/COX3/ND4L/ATP8
hsa05415	Diabetic cardiomyopathy	7.83211330895993e-14	2.53899124730448e-12	ND6/COX2/CYTB/ND2/ND5/COX1/ND3/ND4/ND1/ATP6/COX3/ND4L/ATP8
hsa05012	Parkinson disease	9.89217369079667e-14	2.53899124730448e-12	XBP1/ND6/COX2/CYTB/ND2/ND5/COX1/ND3/ND4/ND1/ATP6/COX3/ND4L/ATP8
hsa05020	Prion disease	1.41721552933738e-13	2.72813989397446e-12	HSPA6/ND6/COX2/CYTB/ND2/ND5/COX1/ND3/ND4/ND1/ATP6/COX3/ND4L/ATP8
hsa05208	Chemical carcinogenesis - reactive oxygen species	2.64713538802222e-13	4.07658849755422e-12	ND6/COX2/CYTB/ND2/ND5/COX1/ND3/ND4/ND1/ATP6/COX3/ND4L/ATP8
hsa04714	Thermogenesis	4.41086795999416e-13	5.66061388199251e-12	ND6/COX2/CYTB/ND2/ND5/COX1/ND3/ND4/ND1/ATP6/COX3/ND4L/ATP8
hsa05014	Amyotrophic lateral sclerosis	7.2934847030832e-12	8.02283317339153e-11	XBP1/ND6/COX2/CYTB/ND2/ND5/COX1/ND3/ND4/ND1/ATP6/COX3/ND4L/ATP8
hsa05010	Alzheimer disease	1.50446746881745e-11	1.29497982969344e-10	XBP1/ND6/COX2/CYTB/ND2/ND5/COX1/ND3/ND4/ND1/ATP6/COX3/ND4L/ATP8
hsa05016	Huntington disease	1.51361278795337e-11	1.29497982969344e-10	ND6/COX2/CYTB/ND2/ND5/COX1/ND3/ND4/ND1/ATP6/COX3/ND4L/ATP8
hsa05022	Pathways of neurodegeneration - multiple diseases	2.67236796792195e-10	2.0577233352999e-09	XBP1/ND6/COX2/CYTB/ND2/ND5/COX1/ND3/ND4/ND1/ATP6/COX3/ND4L/ATP8
