# Supplementary material for: Exploratory Single-Nucleus RNA Sequencing Suggests Glial-Specific NPY Upregulation and Cell-Type-Specific Metabolic Alterations in Temporal Lobe Epilepsy
Source: Biology (Basel). 2026 Apr 16;15(8):627. doi: 10.3390/biology15080627 (PMC13114130; doi:10.3390/biology15080627)
Supplement: Supplementary file 1 [file biology-15-00627-s001.zip › Supplementary Table S6. Top enriched GO and KEGG terms for oligodendrocytes..xlsx]

## Sheet: Sheet1
Up
ID	Description	pvalue	p.adjust	geneID
GO:0007218	neuropeptide signaling pathway	6.88495e-05	0.0156288	PCSK1N/NPY/TAC3
GO:0015645	fatty acid ligase activity	0.000140676	0.00567657	ACSBG1/ACSM6
GO:0016405	CoA-ligase activity	0.000209706	0.00567657	ACSBG1/ACSM6
GO:0016878	acid-thiol ligase activity	0.000274673	0.00567657	ACSBG1/ACSM6
GO:0032420	stereocilium	0.00077906	0.0215853	IFT20/CALB2
GO:0032421	stereocilium bundle	0.00098115	0.0215853	IFT20/CALB2
GO:0008479	queuine tRNA-ribosyltransferase activity	0.00154698	0.0179771	QTRT1
GO:1902636	kinociliary basal body	0.00218868	0.0321007	IFT20
GO:0031841	neuropeptide Y receptor binding	0.00231962	0.0179771	NPY
GO:0099510	calcium ion binding involved in regulation of cytosolic calcium ion concentration	0.00231962	0.0179771	CALB2
Down
ID	Description	pvalue	p.adjust	geneID
GO:0045263	proton-transporting ATP synthase complex, coupling factor F(o)	0.000321536470742258	0.00391872573717127	ATP6/ATP8
GO:0071682	endocytic vesicle lumen	0.00104593568062663	0.0101978728861097	HSP90AA1/HSPH1
GO:0009060	aerobic respiration	1.07315239605361e-16	5.08091208234511e-14	ND6/COX2/CYTB/ND2/ND5/COX1/ND3/ND4/ND1/ATP6/COX3/ND4L/ATP8
GO:0070069	cytochrome complex	1.12049894378139e-06	1.8781196619268e-05	COX2/CYTB/COX1/COX3
GO:1990351	transporter complex	1.1557659458011e-06	1.8781196619268e-05	CYTB/ND2/ND5/COX1/ND3/ND4/ND1/ND4L
GO:0015453	oxidoreduction-driven active transmembrane transporter activity	1.23587753977847e-17	1.95268651284999e-15	ND6/COX2/CYTB/ND2/ND5/COX1/ND3/ND4/ND1/COX3/ND4L
GO:1990204	oxidoreductase complex	1.56730760491634e-10	6.11249965917374e-09	CYTB/ND2/ND5/COX1/ND3/ND4/ND1/ND4L
GO:0008137	NADH dehydrogenase (ubiquinone) activity	1.72621109053703e-11	4.95866170479348e-10	ND6/ND2/ND5/ND3/ND4/ND1/ND4L
GO:0006457	protein folding	1.88709547093525e-14	2.47895723227403e-12	HSP90AA1/DNAJA1/HSPB1/HSPA8/HSPE1/HSPH1/DNAJB1/DNAJA4/HSPD1/BAG3/B2M/HSPA6
GO:0070469	respirasome	1.90033195108625e-16	3.70564730461818e-14	ND6/COX2/CYTB/ND2/ND5/COX1/ND3/ND4/ND1/COX3/ND4L
KEGG-Up
ID	Description	pvalue	p.adjust	geneID
hsa04920	Adipocytokine signaling pathway	0.00243983024268986	0.0414771141257276	ACSBG1/NPY
hsa00061	Fatty acid biosynthesis	0.0196810594152247	0.129936684327199	ACSBG1
hsa00650	Butanoate metabolism	0.0293918577107474	0.129936684327199	ACSM6
hsa00071	Fatty acid degradation	0.0464445668513646	0.129936684327199	ACSBG1
hsa02010	ABC transporters	0.0485573182779585	0.129936684327199	ABCA9
KEGG-Down
ID	Description	pvalue	p.adjust	geneID
hsa05020	Prion disease	5.8920514468558e-16	5.19771315269257e-14	TUBB4A/HSPA8/HSPA6/ND6/COX2/CYTB/ND2/ND5/COX1/ND3/ND4/ND1/ATP6/COX3/ND4L/ATP8
hsa00190	Oxidative phosphorylation	9.28163062980817e-16	5.19771315269257e-14	ND6/COX2/CYTB/ND2/ND5/COX1/ND3/ND4/ND1/ATP6/COX3/ND4L/ATP8
hsa05012	Parkinson disease	1.15526872578186e-14	4.31300324291895e-13	TUBB4A/UBB/ND6/COX2/CYTB/ND2/ND5/COX1/ND3/ND4/ND1/ATP6/COX3/ND4L/ATP8
hsa05208	Chemical carcinogenesis - reactive oxygen species	2.62009618428537e-14	7.33626931599902e-13	JUN/ND6/COX2/CYTB/ND2/ND5/COX1/ND3/ND4/ND1/ATP6/COX3/ND4L/ATP8
hsa04714	Thermogenesis	4.54767025733379e-14	1.01867813764277e-12	ACTB/ND6/COX2/CYTB/ND2/ND5/COX1/ND3/ND4/ND1/ATP6/COX3/ND4L/ATP8
hsa05415	Diabetic cardiomyopathy	2.17448167429746e-13	4.0590324586886e-12	ND6/COX2/CYTB/ND2/ND5/COX1/ND3/ND4/ND1/ATP6/COX3/ND4L/ATP8
hsa05014	Amyotrophic lateral sclerosis	1.16825500994325e-12	1.8692080159092e-11	ACTB/TUBB4A/ND6/COX2/CYTB/ND2/ND5/COX1/ND3/ND4/ND1/ATP6/COX3/ND4L/ATP8
hsa05016	Huntington disease	2.06805361038158e-12	2.89527505453422e-11	TUBB4A/ND6/COX2/CYTB/ND2/ND5/COX1/ND3/ND4/ND1/ATP6/COX3/ND4L/ATP8
hsa05010	Alzheimer disease	4.47321485931017e-11	5.56666738047488e-10	TUBB4A/ND6/COX2/CYTB/ND2/ND5/COX1/ND3/ND4/ND1/ATP6/COX3/ND4L/ATP8
hsa05022	Pathways of neurodegeneration - multiple diseases	5.56869059390244e-11	6.23693346517074e-10	TUBB4A/UBB/ND6/COX2/CYTB/ND2/ND5/COX1/ND3/ND4/ND1/ATP6/COX3/ND4L/ATP8
