# Supplementary material for: Exploratory Single-Nucleus RNA Sequencing Suggests Glial-Specific NPY Upregulation and Cell-Type-Specific Metabolic Alterations in Temporal Lobe Epilepsy
Source: Biology (Basel). 2026 Apr 16;15(8):627. doi: 10.3390/biology15080627 (PMC13114130; doi:10.3390/biology15080627)
Supplement: Supplementary file 1 [file biology-15-00627-s001.zip › Supplementary Table S7. Top enriched GO and KEGG terms for OPCs..xlsx]

## Sheet: Sheet1
GO(BP-CC-MF)-Up
ID	Description	pvalue	p.adjust	geneID
GO:0008628	hormone-mediated apoptotic signaling pathway	0.000766485391806238	0.0145632224443185	SST
GO:0010447	response to acidic pH	0.00497428189672466	0.0339222754732274	SST
GO:0006972	hyperosmotic response	0.00535614875893065	0.0339222754732274	SST
GO:0019829	ATPase-coupled cation transmembrane transporter activity	0.00795867369280634	0.0464074663124679	ATP13A4
GO:0005179	hormone activity	0.0183133266583563	0.0464074663124679	SST
GO:0042626	ATPase-coupled transmembrane transporter activity	0.0198889141339148	0.0464074663124679	ATP13A4
GO:0034451	centriolar satellite	0.0229802668295772	0.0667456466927623	PDZD2
GO:0043200	response to amino acid	0.0239333811290486	0.0628167497523216	SST
GO:0055038	recycling endosome membrane	0.0240560575040237	0.0667456466927623	ATP13A4
GO:0009408	response to heat	0.0265658708206387	0.0628167497523216	SST
GO(BP-CC-MF)-Down
ID	Description	pvalue	p.adjust	geneID
GO:0004129	cytochrome-c oxidase activity	0.000167110676877767	0.00097695472636233	COX2/COX3
GO:0016675	oxidoreductase activity, acting on a heme group of donors	0.000184594147344812	0.00100208251415755	COX2/COX3
GO:0070069	cytochrome complex	0.000635072540985873	0.00273569709963145	COX2/COX3
GO:0035976	transcription factor AP-1 complex	0.00364555660841015	0.0145822264336406	JUN
GO:0030018	Z disc	0.00694344327431616	0.0259221882241137	HSPB1/BAG3
GO:1902495	transmembrane transporter complex	1.21182578360018e-06	6.78622438816103e-06	ND2/ND5/ND3/ND4/ND1/ND4L
GO:0006986	response to unfolded protein	1.39398306437685e-05	0.000311555214888226	HSPB1/HSPH1/BAG3/HSPA4L
GO:1990351	transporter complex	1.49603990051401e-06	7.61620312988949e-06	ND2/ND5/ND3/ND4/ND1/ND4L
GO:0005747	mitochondrial respiratory chain complex I	1.65971683130874e-11	1.85888285106579e-10	ND2/ND5/ND3/ND4/ND1/ND4L
GO:1990204	oxidoreductase complex	1.68631358073003e-09	1.18041950651102e-08	ND2/ND5/ND3/ND4/ND1/ND4L
KEGG-Up
ID	Description	pvalue	p.adjust	geneID
hsa04971	Gastric acid secretion	0.00931030258483401	0.0294009555310548	SST
hsa04935	Growth hormone synthesis, secretion and action	0.0147004777655274	0.0294009555310548	SST
hsa04024	cAMP signaling pathway	0.0270733798848461	0.0360978398464615	SST
hsa04080	Neuroactive ligand-receptor interaction	0.0443464412593411	0.0443464412593411	SST
KEGG-Down
ID	Description	pvalue	p.adjust	geneID
hsa00190	Oxidative phosphorylation	2.8369284577527e-15	2.04258848958195e-13	ND6/COX2/ND2/ND5/ND3/ND4/ND1/COX3/ND4L/ATP8
hsa05208	Chemical carcinogenesis - reactive oxygen species	6.14215842828867e-15	2.21117703418392e-13	JUN/ND6/COX2/ND2/ND5/ND3/ND4/ND1/COX3/ND4L/ATP8
hsa05415	Diabetic cardiomyopathy	1.95600006643323e-13	4.69440015943976e-12	ND6/COX2/ND2/ND5/ND3/ND4/ND1/COX3/ND4L/ATP8
hsa04714	Thermogenesis	7.5249307181497e-13	1.35448752926695e-11	ND6/COX2/ND2/ND5/ND3/ND4/ND1/COX3/ND4L/ATP8
hsa05012	Parkinson disease	2.97192539240402e-12	4.27957256506179e-11	ND6/COX2/ND2/ND5/ND3/ND4/ND1/COX3/ND4L/ATP8
hsa05020	Prion disease	3.85507964453087e-12	4.62609557343704e-11	ND6/COX2/ND2/ND5/ND3/ND4/ND1/COX3/ND4L/ATP8
hsa05016	Huntington disease	1.20579948842373e-11	1.2402509023787e-10	ND6/COX2/ND2/ND5/ND3/ND4/ND1/COX3/ND4L/ATP8
hsa05014	Amyotrophic lateral sclerosis	6.7747548515803e-11	6.09727936642227e-10	ND6/COX2/ND2/ND5/ND3/ND4/ND1/COX3/ND4L/ATP8
hsa05010	Alzheimer disease	1.15078864355631e-10	9.2063091484505e-10	ND6/COX2/ND2/ND5/ND3/ND4/ND1/COX3/ND4L/ATP8
hsa05022	Pathways of neurodegeneration - multiple diseases	9.55879787722862e-10	6.88233447160461e-09	ND6/COX2/ND2/ND5/ND3/ND4/ND1/COX3/ND4L/ATP8
