# Supplementary material for: Exploratory Single-Nucleus RNA Sequencing Suggests Glial-Specific NPY Upregulation and Cell-Type-Specific Metabolic Alterations in Temporal Lobe Epilepsy
Source: Biology (Basel). 2026 Apr 16;15(8):627. doi: 10.3390/biology15080627 (PMC13114130; doi:10.3390/biology15080627)
Supplement: Supplementary file 1 [file biology-15-00627-s001.zip › Supplementary Table S8. Top enriched GO and KEGG terms for neurons..xlsx]

## Sheet: Sheet1
GO(BP-CC-MF)-Up
ID	Description	pvalue	p.adjust	geneID
GO:0008336	gamma-butyrobetaine dioxygenase activity	0.000822129799787241	0.0203108548729247	BBOX1
GO:0070524	11-beta-hydroxysteroid dehydrogenase (NADP+) activity	0.000822129799787241	0.0203108548729247	HSD11B1
GO:0050661	NADP binding	0.00082341303538884	0.0203108548729247	HSD11B1/FMO5
GO:0008235	metalloexopeptidase activity	0.00165952393747008	0.0227964525095394	CPB2/ERAP2
GO:0032508	DNA duplex unwinding	0.00198460833401244	0.119936063846213	MCMDC2/ERCC6L
GO:0032392	DNA geometric change	0.00226341542277927	0.119936063846213	MCMDC2/ERCC6L
GO:0004031	aldehyde oxidase activity	0.00246448135238264	0.0227964525095394	FMO5
GO:0016623	oxidoreductase activity, acting on the aldehyde or oxo group of donors, oxygen as acceptor	0.00246448135238264	0.0227964525095394	FMO5
GO:0106294	NADPH oxidase H202-forming activity	0.00246448135238264	0.0227964525095394	FMO5
GO:0045329	carnitine biosynthetic process	0.00306329798696081	0.119936063846213	BBOX1
GO:1903027	regulation of opsonization	0.00306329798696081	0.119936063846213	C4BPA
GO(BP-CC-MF)-Down
ID	Description	pvalue	p.adjust	geneID
GO:0031072	heat shock protein binding	0.00013601588046295	0.00142816674486098	DNAJA4/HSPA6/HSPA1B/HSPA1A
GO:0098798	mitochondrial protein-containing complex	0.000145952237475915	0.00204333132466281	ND2/ND5/ND3/ND4L/ATP8
GO:1902495	transmembrane transporter complex	0.000569483097202048	0.00717548702474581	CACNA1H/ND2/ND5/ND3/ND4L
GO:1990351	transporter complex	0.000670975670098523	0.00768572131203762	CACNA1H/ND2/ND5/ND3/ND4L
GO:0043509	activin A complex	0.00168826428180291	0.0163631768851667	INHBA
GO:0048180	activin complex	0.00168826428180291	0.0163631768851667	INHBA
GO:0051085	chaperone cofactor-dependent protein refolding	1.0785541572186e-06	0.000126070997043774	HSPH1/HSPA6/HSPA1B/HSPA1A
GO:0070469	respirasome	1.38934148635152e-06	0.00012010434625159	ND6/ND2/ND5/ND3/ND4L
GO:0044183	protein folding chaperone	1.62395683112615e-06	2.9840206771943e-05	HSPB1/HSPA6/HSPA1B/HSPA1A
GO:0006979	response to oxidative stress	2.19099451159717e-05	0.00105251395865512	HSPB1/ATP7A/ND6/ND5/ND3/HSPA1B/HSPA1A
KEGG-Up
ID	Description	pvalue	p.adjust	geneID
hsa04610	Complement and coagulation cascades	0.00367891235083308	0.0551836852624962	CPB2/C4BPA
hsa00430	Taurine and hypotaurine metabolism	0.0175114128394217	0.112939292483169	FMO5
hsa00650	Butanoate metabolism	0.0293918577107474	0.112939292483169	ACSM6
hsa04216	Ferroptosis	0.0443276462074752	0.112939292483169	CP
hsa00860	Porphyrin metabolism	0.0464445668513646	0.112939292483169	CP
KEGG-Down
ID	Description	pvalue	p.adjust	geneID
hsa05020	Prion disease	3.16309368688781e-09	1.32849934849288e-07	HSPA6/ND6/ND2/ND5/ND3/HSPA1B/HSPA1A/ND4L/ATP8
hsa00190	Oxidative phosphorylation	3.98240702344363e-07	8.36305474923161e-06	ND6/ND2/ND5/ND3/ND4L/ATP8
hsa05415	Diabetic cardiomyopathy	4.54900717841966e-06	6.36861004978753e-05	ND6/ND2/ND5/ND3/ND4L/ATP8
hsa05208	Chemical carcinogenesis - reactive oxygen species	7.82765783449481e-06	8.21904072621955e-05	ND6/ND2/ND5/ND3/ND4L/ATP8
hsa04714	Thermogenesis	9.82757641099658e-06	8.25516418523713e-05	ND6/ND2/ND5/ND3/ND4L/ATP8
hsa04723	Retrograde endocannabinoid signaling	1.73448801978422e-05	0.000121414161384895	ND6/ND2/ND5/ND3/ND4L
hsa05012	Parkinson disease	2.14724407126008e-05	0.000128834644275605	ND6/ND2/ND5/ND3/ND4L/ATP8
hsa05016	Huntington disease	4.7412676469284e-05	0.000248916551463741	ND6/ND2/ND5/ND3/ND4L/ATP8
hsa05014	Amyotrophic lateral sclerosis	0.000124819512004577	0.00058249105602136	ND6/ND2/ND5/ND3/ND4L/ATP8
hsa05010	Alzheimer disease	0.000167643541693291	0.00070410287511182	ND6/ND2/ND5/ND3/ND4L/ATP8
