# Supplementary material for: Exploratory Single-Nucleus RNA Sequencing Suggests Glial-Specific NPY Upregulation and Cell-Type-Specific Metabolic Alterations in Temporal Lobe Epilepsy
Source: Biology (Basel). 2026 Apr 16;15(8):627. doi: 10.3390/biology15080627 (PMC13114130; doi:10.3390/biology15080627)
Supplement: Supplementary file 1 [file biology-15-00627-s001.zip › Supplementary Table S9. Top enriched GO and KEGG terms for astrocytes..xlsx]

## Sheet: Sheet1
GO(BP-CC-MF)-Up
ID	Description	pvalue	p.adjust	geneID
GO:0099533	positive regulation of presynaptic cytosolic calcium concentration	0.000143747005270756	0.00472490156454997	CNR1
GO:0099552	trans-synaptic signaling by lipid, modulating synaptic transmission	0.000143747005270756	0.00472490156454997	CNR1
GO:0099553	trans-synaptic signaling by endocannabinoid, modulating synaptic transmission	0.000143747005270756	0.00472490156454997	CNR1
GO:0099703	induction of synaptic vesicle exocytosis by positive regulation of presynaptic cytosolic calcium ion concentration	0.000143747005270756	0.00472490156454997	CNR1
GO:0033602	negative regulation of dopamine secretion	0.000191662673694304	0.00472490156454997	CNR1
GO:0098920	retrograde trans-synaptic signaling by lipid	0.000239578342117852	0.00472490156454997	CNR1
GO:0098921	retrograde trans-synaptic signaling by endocannabinoid	0.000239578342117852	0.00472490156454997	CNR1
GO:0031999	negative regulation of fatty acid beta-oxidation	0.000287494010541289	0.00472490156454997	CNR1
GO:0045759	negative regulation of action potential	0.000287494010541289	0.00472490156454997	CNR1
GO:0060405	regulation of penile erection	0.00033540967896506	0.00472490156454997	CNR1
GO(BP-CC-MF)-Down
ID	Description	pvalue	p.adjust	geneID
GO:0097731	9+0 non-motile cilium	0.000114213417540287	0.000532995948521337	VCAN/PCDH15
GO:0007605	sensory perception of sound	0.000180950693943771	0.00195998391056383	PCDH15/LHFPL3
GO:0050954	sensory perception of mechanical stimulus	0.000230586342419274	0.00195998391056383	PCDH15/LHFPL3
GO:0033165	interphotoreceptor matrix	0.000821130382993918	0.00229916507238297	VCAN
GO:0050957	equilibrioception	0.00100593976131735	0.00570032531413167	PCDH15
GO:0005540	hyaluronic acid binding	0.003188557433626	0.00833332647616591	VCAN
GO:0030021	extracellular matrix structural constituent conferring compression resistance	0.00333333059046637	0.00833332647616591	VCAN
GO:0045494	photoreceptor cell maintenance	0.0063118447581374	0.0248660579423579	PCDH15
GO:0032420	stereocilium	0.00778259739813603	0.0174711233633222	PCDH15
GO:0032421	stereocilium bundle	0.00873556168166112	0.0174711233633222	PCDH15
KEGG-Up
ID	Description	pvalue	p.adjust	geneID
hsa04723	Retrograde endocannabinoid signaling	0.0181305892441505	0.0378945649066928	CNR1
hsa04015	Rap1 signaling pathway	0.0257258360896728	0.0378945649066928	CNR1
hsa04714	Thermogenesis	0.0284209236800196	0.0378945649066928	CNR1
hsa04080	Neuroactive ligand-receptor interaction	0.0443464412593411	0.0443464412593411	CNR1
